# Supplementary material for: Glutamine Metabolism Is Required for Alveolar Regeneration during Lung Injury
Source: Biomolecules. 2022 May 22;12(5):728. doi: 10.3390/biom12050728 (PMC9138637; doi:10.3390/biom12050728)
Supplement: Supplementary file 1 [file biomolecules-12-00728-s001.zip]

Archive with 1 entries (1 files):
- biomolecules-1697582-Supplementary.pdf
